# Supplementary material for: Novel Graphene-Based Materials as a Tool for Improving Long-Term Storage of Cultural Heritage
Source: Materials (Basel). 2023 May 4;16(9):3528. doi: 10.3390/ma16093528 (PMC10180220; doi:10.3390/ma16093528)
Supplement: Supplementary file 1 [file materials-16-03528-s001.zip]

Archive with 1 entries (1 files):
- materials-2340493-supplementary.pdf
